# Supplementary material for: Surveillance of Respiratory Pathogens Among Rapid Diagnostic Test-Negative Acute Respiratory Infection Patients in Myanmar in 2023, with a Focus on Rhinovirus and Enterovirus Genotyping
Source: Viruses. 2025 Jun 17;17(6):860. doi: 10.3390/v17060860 (PMC12197359; doi:10.3390/v17060860)
Supplement: Supplementary file 1 [file viruses-17-00860-s001.zip]

Archive with 1 entries (1 files):
- viruses-3662092-supplementary.pdf
